# Supplementary material for: Individual differences in response to alcohol exposure in zebrafish (Danio rerio)
Source: PLoS One. 2018 Jun 7;13(6):e0198856. doi: 10.1371/journal.pone.0198856 (PMC5991733; doi:10.1371/journal.pone.0198856)
Supplement: S1 File — Values presented show Average swimming speed, Maximum swimming speed, Total distance traveled, Total time spent immobile, and Time spent in the pathway (chambers 1, 2, 3) and shoal (chambers 4, 5) areas for each group. (XLSX) [file pone.0198856.s001.xlsx]

## Sheet: Data
GROUPS	Average speed (cm/s)	maximum speed (cm/s)	Total distance traveled (cm)	Total time stopped (s)	Time spent in the pathway areas (chambers 1, 2, 3)	Time spent in the shoal areas (chambers 4,5)
bold 0.0% alcohol	4.88172	110.293		26.8	20.6	157.8
bold 0.0% alcohol	5.73884	125.307	2868.27	62.6	336.4	136.6
bold 0.0% alcohol	1.92733	105.904	886.185	403.8	55.4	365.8
bold 0.0% alcohol	2.55392	72.4913	778.435	108.4	112.6	189.6
bold 0.0% alcohol	2.81447	118.207	1913.28	373.4	372.8	313.8
bold 0.0% alcohol	4.46541	127.204	1874.58	143.6	38.6	370.4
bold 0.0% alcohol	4.58644	74.0938	3337.1	98	308.8	388.8
bold 0.0% alcohol	3.10182	114.816	1875.98	86.6	248.4	351.6
bold 0.0% alcohol	1.45585	34.4009	942.809	494.4	335.2	310.8
bold 0.0% alcohol	4.25494	79.5865	2806.56	117.6	164	479.2
bold 0.0% alcohol	3.78106	82.3824	2400.21	87.2	276.4	352.8
bold 0.0% alcohol	4.21784	23.9373	2613.37	94.8	302.8	316
bold 0.0% alcohol	1.97544	75.2369	1352.78	331.2	465.4	211.4
bold 0.0% alcohol	1.68114	81.975	1025.16	332.8	36.6	571.6
shy 0.0% alcohol	3.54797	102.258	2163.55	89.8	38.6	566
shy 0.0% alcohol	2.58071	119.069	1547.91	122	29.4	560.2
shy 0.0% alcohol	3.50822	149.945	2062.13	63.8	106.6	474.8
shy 0.0% alcohol	3.63043	41.9894	2221.1	69.2	203	405.4
shy 0.0% alcohol	2.24802	122.162	1343.87	141.8	121.4	474
shy 0.0% alcohol	3.32207	118.39	1926.14	71.4	15.2	559.6
shy 0.0% alcohol	3.27661	145.322	1965.31	201.4	36.2	558.8
shy 0.0% alcohol	2.10586	47.2725	1244.14	150.6	8.2	579.4
shy 0.0% alcohol	2.80911	61.2969	1833.79	183.6	248.4	398.4
shy 0.0% alcohol	2.3761	49.0716	1472.71	98.4	22	597.8
shy 0.0% alcohol	2.8867	131.469	1760.31	194	143	458
shy 0.0% alcohol	2.52208	131.353	1563.19	199	132.2	482
shy 0.0% alcohol	3.41014	113.709	2045.4	197	250.8	341
shy 0.0% alcohol	3.74341	155.293	2039.41	115.8	14	526
bold 0.1% alcohol	1.63965	39.1466	1016.25	456.6	449.4	159.6
bold 0.1% alcohol	0.540832	23.8774	327.42	573.6	494.4	0
bold 0.1% alcohol	4.85752	51.9543	2911.6	371.4	127.2	462
bold 0.1% alcohol	8.06564	53.151	4999.08	362.4	136.2	466.8
bold 0.1% alcohol	1.20886	17.2404	744.173	486	207.6	97.2
bold 0.1% alcohol	6.19146	65.1002	3774.32	337.8	74.4	409.8
bold 0.1% alcohol	3.37761	55.3569	2093.44	522.6	57.6	156
bold 0.1% alcohol	1.53939	45.7547	1018.77	582.6	229.8	410.4
bold 0.1% alcohol	1.5012	64.0608	571.055	343.2	3	168
bold 0.1% alcohol	0.919762	39.7761	560.687	565.8	171	433.2
bold 0.1% alcohol	1.72724	49.4814	1060.18	379.2	185.4	402.6
bold 0.1% alcohol	2.15998	45.9744	1325.8	405.6	210.6	388.8
bold 0.1% alcohol	0.0817476	18.5026	50.9124	618.6	531.6	0
bold 0.1% alcohol	0.335108	26.7745	208.705	591.6	19.8	0
shy 0.1% alcohol	2.57625	51.0243	1544.2	420	115.8	400.8
shy 0.1% alcohol	0.370107	27.2337	221.99	555.6	21	0
shy 0.1% alcohol	1.7231	41.2455	1063.84	460.8	115.8	495.6
shy 0.1% alcohol	1.71315	51.1493	1026.86	502.2	368.4	205.2
shy 0.1% alcohol	2.08684	36.3891	1359.78	310.8	118.8	519
shy 0.1% alcohol	1.18469	44.5969	734.27	525	55.2	543.6
shy 0.1% alcohol	0.266994	7.25639	160.036	586.2	81.6	0
shy 0.1% alcohol	0.82676	45.3113	512.426	535.8	3	1.8
shy 0.1% alcohol	4.05787	48.3143	2432.29	325.8	351	231.6
shy 0.1% alcohol	2.03905	33.5943	1222.21	327.6	451.2	124.8
shy 0.1% alcohol	1.75385	99.723	1057.22	303.6	247.2	353.2
shy 0.1% alcohol	1.88655	56.6388	1130.8	499.8	459.6	35.4
shy 0.1% alcohol	2.62882	49.2319	1575.72	414.6	257.4	158.4
shy 0.1% alcohol	1.46734	48.2113	879.526	541.8	534	37.2
bold 0.5% alcohol	3.36701	82.6475	2018.86	520.8	201.6	254.8
bold 0.5% alcohol	1.42324	54.5742	860.778	437.2	109.6	221.2
bold 0.5% alcohol	5.82816	67.9685	3524.87	435.2	310.4	492.4
bold 0.5% alcohol	4.15489	69.6196	2574.37	268.8	64.4	542.8
bold 0.5% alcohol	2.17741	51.6484	1327.35	505.2	64.8	430.8
bold 0.5% alcohol	0.756113	34.6298	445.956	525.6	54.6	321
bold 0.5% alcohol	1.05895	41.0304	645.539	471.6	220.2	306
bold 0.5% alcohol	0.375859	54.3939	229.123	572.4	38.4	526.4
bold 0.5% alcohol	2.54131	49.1159	1575.1	479.4	41.4	507.6
bold 0.5% alcohol	2.48492	52.776	1581.9	446.4	48.6	533.4
bold 0.5% alcohol	1.6815	58.882	1033.11	507	134.4	346.2
bold 0.5% alcohol	1.62399	45.1961	996.802	475.2	30	213.6
bold 0.5% alcohol	1.86665	45.2129	1118.87	415.2	47.4	305.4
bold 0.5% alcohol	2.63692	41.6185	1586.9	204	206.4	282.6
shy 0.5% alcohol	2.70871	54.3855	1624.14	202.8	165.2	437.2
shy 0.5% alcohol	1.42426	29.3521	440.95	211.6	11.2	298.4
shy 0.5% alcohol	2.8329	28.1281	1698.61	88	290	300
shy 0.5% alcohol	0.98703	61.5008	606.826	549.2	228	225.2
shy 0.5% alcohol	4.74172	69.5486	2843.14	54.4	347.6	180
shy 0.5% alcohol	7.97938	69.8903	4784.43	151.2	346.4	248.4
shy 0.5% alcohol	1.99996	41.7575	1199.18	379.2	304.4	0
shy 0.5% alcohol	3.36206	69.6375	2015.89	306	108.4	490.4
shy 0.5% alcohol	1.74183	61.9871	1044.4	473.2	235.6	11.6
shy 0.5% alcohol	1.01981	27.5092	611.479	462	44.8	80.4
shy 0.5% alcohol	2.51532	67.6552	1508.19	296	356.8	199.6
shy 0.5% alcohol	1.21971	39.3025	731.34	444.8	368.8	0
shy 0.5% alcohol	3.81138	70.075	2285.3	404.4	184.8	372.4
shy 0.5% alcohol	2.6879	71.7973	1665.42	434	85.2	526.8
S1 Data. Data set of bold and shy zebrafish exposed to different acute alcohol treatments. Values presented show Average swimming speed, Maximum swimming speed, Total distance traveled, Total time spent immobile, and Time spent in the pathway (chambers 1, 2, 3) and shoal (chambers 4, 5) areas for each group.
